# Supplementary material for: Transcriptional variation of sensory-related genes in natural populations of Aedes albopictus
Source: BMC Genomics. 2020 Aug 7;21:547. doi: 10.1186/s12864-020-06956-6 (PMC7430840; doi:10.1186/s12864-020-06956-6)
Supplement: Supplementary file 4 — Additional file 4: Table S3. Significantly over- and under-represented gene ontology categories among transcripts that showed changes in abundance in Ban Rai compared to Athens. Table S4. Significantly over- and under-represented gene ontology categories among transcripts that showed changes in abundance in Ban Rai compared to Trento. Table S5. Significantly over- and under-represented gene ontology categories among transcripts that showed changes in abundance in Ban Rai compared to Arco. Table S6. Significantly over- and under-represented gene ontology categories among transcripts that showed changes in abundance in Athens compared to Trento. Table S7. Significantly over- and under-represented gene ontology categories among transcripts that showed changes in abundance in Athens compared to Arco. Table S8. Significantly over- and under-represented gene ontology categories among transcripts that showed changes in abundance in Arco compared to Trento. [file 12864_2020_6956_MOESM4_ESM.xlsx]

## Sheet: Table S3 Ban Rai v Athens
Table S3 Significantly over- and under-represented gene ontology categories among transcripts that showed changes in abundance in Ban Rai compared to Athens
	Gene Ontology	Term	FDR adjusted P-value	Significant1	Reference2	Over/Under
Ban Rai	Cellular Component GO	-
	Molecular Function GO	-
	Biological Process GO	-
Athens	Cellular Component GO	-	-
	Molecular Function GO	iron ion binding	0.0482155	16	906	over
	Biological Process GO	-
1Number of transcripts that show significantly increased abundance that are associated (directly or indirectly) with the Gene Ontology term
2Number of transcripts in the complete dataset that are associated (directly or indirectly) with the Gene Ontology term

## Sheet: Table S4 Ban Rai v Trento
Table S4 Significantly over- and under-represented gene ontology categories among transcripts that showed changes in abundance in Ban Rai compared to Trento
	Gene Ontology	Term	FDR adjusted P-value	Significant1	Reference2	Over/Under
Ban Rai	Cellular Component GO	phosphorylase kinase complex	3.83427e-08	8	13	over
		6-phosphofructokinase complex	0.00968105	4	14	over
	Molecular Function GO	glutamate synthase (NADH) activity	3.94274e-19	20	45	over
		FMN binding	1.58348e-16	21	84	over
		iron ion binding	4.25065e-12	45	877	over
		glutamate synthase (NADPH) activity	2.55874e-10	12	35	over
		iron-sulfur cluster binding	1.33482e-07	21	287	over
		flavin adenine dinucleotide binding	1.3984e-07	22	319	over
		nucleic acid binding	1.42511e-07	24	5120	under
		phosphorylase kinase regulator activity	2.88112e-07	8	19	over
		hydrolase activity, hydrolyzing O-glycosyl compounds	3.95759e-05	19	341	over
		monooxygenase activity	0.000406307	26	704	over
		calmodulin binding	0.000707945	11	141	over
		oxidoreductase activity, acting on paired donors, with incorporation or reduction of molecular oxygen	0.00158506	26	767	over
		6-phosphofructokinase activity	0.00968105	4	14	over
		heme binding	0.0167827	24	778	over
		electron carrier activity	0.0225915	24	806	over
		chitin deacetylase activity	0.0478411	3	9	over
	Biological Process GO	glutamate biosynthetic process	3.51829e-18	20	55	over
		glycogen metabolic process	5.69136e-09	12	49	over
		DNA metabolic process	5.57534e-05	2	1647	under
		regulation of cellular process	0.012122	40	5347	under
		fructose 6-phosphate metabolic process	0.0143652	4	16	over
		cell development	0.0225915	9	2036	under
		chitin metabolic process	0.0239028	10	184	over
		cell cycle	0.0423443	4	1325	under
		cellular component organization or biogenesis	0.0449165	28	3957	under
		negative regulation of biological process	0.0478411	6	1569	under
Trento	Cellular Component GO	host cell membrane	7.56864e-09	7	14	over
		viral envelope	9.85155e-09	7	18	over
		viral capsid	5.58778e-08	7	25	over
		intracellular	0.03978	25	9000	under
	Molecular Function GO	mRNA (nucleoside-2'-O-)-methyltransferase activity	7.56864e-09	7	14	over
		mRNA (guanine-N7-)-methyltransferase activity	1.67154e-08	7	20	over
		RNA-directed RNA polymerase activity	3.65054e-08	7	23	over
		serine-type exopeptidase activity	2.24739e-06	6	26	over
		RNA helicase activity	0.00012962	7	94	over
		glutamate synthase (NADH) activity	0.0447206	4	61	over
	Biological Process GO	viral attachment to host cell	7.56864e-09	7	14	over
		viral entry into host cell	8.09305e-09	7	17	over
		RNA (guanine-N7)-methylation	9.85155e-09	7	18	over
		viral genome replication	1.29102e-08	7	19	over
		7-methylguanosine mRNA capping	1.03396e-07	7	28	over
		modulation by virus of host morphology or physiology	1.4779e-07	7	30	over
		oxidation-reduction process	0.0267806	26	2416	over
1Number of transcripts that show significantly increased abundance that are associated (directly or indirectly) with the Gene Ontology term
2Number of transcripts in the complete dataset that are associated (directly or indirectly) with the Gene Ontology term

## Sheet: Table S5 Ban Rai v Arco
Table S5 Significantly over- and under-represented gene ontology categories among transcripts that showed changes in abundance in Ban Rai compared to Arco
	Gene Ontology	Term	FDR adjusted P-value	Significant1	Reference2	Over/Under
Ban Rai	Cellular Component GO	axonemal dynein complex	1.6621e-10	25	168	over
		6-phosphofructokinase complex	0.000111778	6	12	over
		phosphorylase kinase complex	0.000275692	6	15	over
		cilium axoneme	0.0169732	6	39	over
		nuclear part	0.0170102	11	1303	under
	Molecular Function GO	glutamate synthase (NADH) activity	4.46802e-31	31	34	over
		FMN binding	2.50644e-25	32	73	over
		iron ion binding	7.25421e-16	67	855	over
		glutamate synthase (NADPH) activity	8.61272e-16	18	29	over
		iron-sulfur cluster binding	2.89699e-13	35	273	over
		flavin adenine dinucleotide binding	5.14229e-12	35	306	over
		microtubule motor activity	1.7556e-07	35	469	over
		monooxygenase activity	0.000105148	37	693	over
		6-phosphofructokinase activity	0.000111778	6	12	over
		ATPase activity	0.000217376	63	1555	over
		oxidoreductase activity, acting on paired donors, with incorporation or reduction of molecular oxygen	0.000570845	37	756	over
		zinc ion binding	0.0011629	23	2329	under
		phosphorylase kinase regulator activity	0.00125227	6	21	over
		ATP binding	0.00262609	100	3080	over
		heme binding	0.00470787	35	767	over
		chitinase activity	0.00737685	9	82	over
		imaginal disc growth factor receptor binding	0.00885422	4	10	over
		nicotinate-nucleotide diphosphorylase (carboxylating) activity	0.0216699	4	14	over
		electron carrier activity	0.0236074	33	797	over
		ubiquitin-protein ligase activity	0.0305823	0	360	under
		nicotinate phosphoribosyltransferase activity	0.0315794	4	16	over
		RNA binding	0.0458602	15	1473	under
		calcium channel activity	0.0485947	10	137	over
	Biological Process GO	glutamate biosynthetic process	4.90972e-29	31	44	over
		sensory perception of sound	1.28987e-13	37	299	over
		ATP catabolic process	1.02437e-07	52	902	over
		microtubule-based movement	6.27428e-07	39	598	over
		response to heat	1.88088e-05	13	86	over
		fructose 6-phosphate metabolic process	0.000206968	6	14	over
		thermosensory behavior	0.000224529	9	48	over
		behavioral response to cocaine	0.000368314	8	38	over
		negative gravitaxis	0.000368314	8	38	over
		thermotaxis	0.001931	9	66	over
		macromolecule localization	0.00218784	11	1459	under
		conditioned taste aversion	0.00233963	3	1	over
		glycogen metabolic process	0.00259063	8	53	over
		cell cycle process	0.00593275	8	1170	under
		motile cilium assembly	0.00848744	6	33	over
		glycolysis	0.00885474	9	85	over
		chitin catabolic process	0.00885474	9	85	over
		RNA metabolic process	0.010903	28	2429	under
		gene expression	0.0122641	37	2943	under
		oogenesis	0.0144017	5	871	under
		cellular macromolecule catabolic process	0.0208639	1	506	under
		nicotinate nucleotide salvage	0.0216699	4	14	over
		regulation of programmed cell death	0.0216699	0	384	under
		DNA replication	0.022717	4	769	under
		protein modification by small protein conjugation or removal	0.0278095	1	479	under
		sensory perception of smell	0.028024	14	226	over
		flight behavior	0.0320688	8	84	over
		calcium ion transport	0.0362628	11	155	over
		DNA integration	0.044034	0	347	under
		negative regulation of biological process	0.0441169	16	1559	under
		short-term memory	0.0443503	4	18	over
Arco	Cellular Component GO	host cell membrane	3.91434e-06	6	15	over
		viral envelope	4.55304e-06	6	19	over
		viral capsid	1.78016e-05	6	26	over
		nucleus	3.00857e-05	3	3448	under
		collagen	0.0244678	4	40	over
		cytoskeletal part	0.0402532	1	1618	under
	Molecular Function GO	mRNA (nucleoside-2'-O-)-methyltransferase activity	3.91434e-06	6	15	over
		mRNA (guanine-N7-)-methyltransferase activity	7.00769e-06	6	21	over
		RNA-directed RNA polymerase activity	1.33659e-05	6	24	over
		iron ion binding	1.61421e-05	23	899	over
		serine-type exopeptidase activity	1.78016e-05	6	26	over
		electron carrier activity	4.08365e-05	21	809	over
		monooxygenase activity	0.00464746	16	714	over
		opsin binding	0.00488061	3	7	over
		RNA helicase activity	0.00828285	6	95	over
		farnesol dehydrogenase activity	0.00866073	5	58	over
		odorant binding	0.010173	7	146	over
		oxidoreductase activity, acting on paired donors, with incorporation or reduction of molecular oxygen	0.0108556	16	777	over
		heme binding	0.0119247	16	786	over
		photoreceptor activity	0.0206325	4	38	over
		iron-sulfur cluster binding	0.0264165	9	299	over
		nucleic acid binding	0.0277399	16	5128	under
	Biological Process GO	viral attachment to host cell	3.91434e-06	6	15	over
		oxidation-reduction process	3.91434e-06	42	2400	over
		viral entry into host cell	3.91434e-06	6	18	over
		RNA (guanine-N7)-methylation	4.55304e-06	6	19	over
		viral genome replication	5.67624e-06	6	20	over
		7-methylguanosine mRNA capping	2.96218e-05	6	29	over
		modulation by virus of host morphology or physiology	3.87342e-05	6	31	over
		protein-chromophore linkage	0.00146557	4	16	over
		metarhodopsin inactivation	0.0103782	3	10	over
		cellular component movement	0.0110095	0	1476	under
1Number of transcripts that show significantly increased abundance that are associated (directly or indirectly) with the Gene Ontology term
2Number of transcripts in the complete dataset that are associated (directly or indirectly) with the Gene Ontology term

## Sheet: Table S6 Athens v Trento
Table S6 Significantly over- and under-represented gene ontology categories among transcripts that showed changes in abundance in Athens compared to Trento
	Gene Ontology	Term	FDR adjusted P-value	Significant1	Reference2	Over/Under
Athens	Cellular Component GO	phosphorylase kinase complex	0.00900388	4	17	over
	Molecular Function GO	iron ion binding	0.000518633	24	898	over
		glutamate synthase (NADH) activity	0.000856393	7	58	over
		chitin deacetylase activity	0.00137357	4	8	over
		FMN binding	0.00885549	7	98	over
		glutamate synthase (NADPH) activity	0.013936	5	42	over
		phosphorylase kinase regulator activity	0.0210461	4	23	over
		nucleic acid binding	0.0281491	18	5126	under
		farnesol dehydrogenase activity	0.041342	5	58	over
		oxidoreductase activity, acting on paired donors, with incorporation or reduction of molecular oxygen	0.0423806	17	776	over
	Biological Process GO	oxidation-reduction process	8.63978e-05	46	2396	over
		glutamate biosynthetic process	0.00137357	7	68	over
Trento	Cellular Component GO	host cell membrane	3.94403e-13	8	13	over
		viral envelope	7.79199e-13	8	17	over
		viral capsid	7.02253e-12	8	24	over
	Molecular Function GO	mRNA (guanine-N7-)-methyltransferase activity	2.67582e-13	9	18	over
		RNA-directed RNA polymerase activity	3.80298e-13	9	21	over
		mRNA (nucleoside-2'-O-)-methyltransferase activity	3.94403e-13	8	13	over
		serine-type exopeptidase activity	7.03641e-10	7	25	over
		RNA helicase activity	8.38079e-08	8	93	over
		ATP-dependent helicase activity	0.000421349	8	316	over
		protein dimerization activity	0.00409058	8	438	over
		RNA binding	0.00634103	14	1474	over
		serine-type endopeptidase activity	0.0157475	7	400	over
	Biological Process GO	7-methylguanosine mRNA capping	3.94403e-13	9	26	over
		viral attachment to host cell	3.94403e-13	8	13	over
		viral entry into host cell	6.06888e-13	8	16	over
		RNA (guanine-N7)-methylation	7.79199e-13	8	17	over
		viral genome replication	1.089e-12	8	18	over
		suppression by virus of host complement activation	0.0266613	2	7	over
		induction by virus of host autophagy	0.0266613	2	7	over
1Number of transcripts that show significantly increased abundance that are associated (directly or indirectly) with the Gene Ontology term
2Number of transcripts in the complete dataset that are associated (directly or indirectly) with the Gene Ontology term

## Sheet: Table S7 Athens v Arco
Table S7 Significantly over- and under-represented gene ontology categories among transcripts that showed changes in abundance in Athens compared to Arco
	Gene Ontology	Term	FDR adjusted P-value	Significant1	Reference2	Over/Under
Athens	Cellular Component GO	axonemal dynein complex	0.000749316	12	181	over
		6-phosphofructokinase complex	0.00985342	4	14	over
	Molecular Function GO	glutamate synthase (NADH) activity	2.25239e-08	12	53	over
		FMN binding	1.66681e-06	12	93	over
		iron ion binding	8.09583e-06	32	890	over
		glutamate synthase (NADPH) activity	2.85717e-05	8	39	over
		structural constituent of cuticle	0.000305241	9	80	over
		nucleic acid binding	0.00110795	27	5117	under
		chitin deacetylase activity	0.00199362	4	8	over
		iron-sulfur cluster binding	0.00250263	14	294	over
		6-phosphofructokinase activity	0.00985342	4	14	over
		chitin binding	0.021945	8	122	over
		flavin adenine dinucleotide binding	0.0229266	13	328	over
	Biological Process GO	glutamate biosynthetic process	6.57048e-08	12	63	over
		oxidation-reduction process	0.000174214	55	2387	over
		chitin metabolic process	0.000755066	12	182	over
		sensory perception of sound	0.00173643	15	321	over
		intracellular signal transduction	0.00786766	1	1220	under
		fructose 6-phosphate metabolic process	0.0138737	4	16	over
		nucleic acid metabolic process	0.043576	22	3901	under
Arco	Cellular Component GO	host cell membrane	1.92e-09	7	14	over
		viral envelope	3.08e-09	7	18	over
		viral capsid	1.93e-08	7	25	over
		nucleus	0.0201	3	3448	under
		intracellular non-membrane-bounded organelle	0.0485	2	2741	under
	Molecular Function GO	mRNA (guanine-N7-)-methyltransferase activity	1.89e-09	8	19	over
		RNA-directed RNA polymerase activity	1.92e-09	8	22	over
		mRNA (nucleoside-2'-O-)-methyltransferase activity	1.92e-09	7	14	over
		serine-type exopeptidase activity	1.93e-08	7	25	over
		RNA helicase activity	4.41e-05	7	94	over
		odorant binding	4.87e-05	8	145	over
		oxidoreductase activity, acting on paired donors, with incorporation or reduction of molecular oxygen	0.000213	15	778	over
		monooxygenase activity	0.0004	14	716	over
		opsin binding	0.00107	3	7	over
		iron ion binding	0.00116	15	907	over
		serine-type endopeptidase activity	0.00124	10	397	over
		electron carrier activity	0.00612	13	817	over
		heme binding	0.0172	12	790	over
		ATP-dependent helicase activity	0.0449	7	317	over
	Biological Process GO	7-methylguanosine mRNA capping	1.92e-09	8	27	over
		viral attachment to host cell	1.92e-09	7	14	over
		viral entry into host cell	2.53e-09	7	17	over
		RNA (guanine-N7)-methylation	3.08e-09	7	18	over
		viral genome replication	4.07e-09	7	19	over
		metarhodopsin inactivation	0.0023	3	10	over
		protein-chromophore linkage	0.00835	3	17	over
		cell development	0.0149	0	2045	under
		anatomical structure morphogenesis	0.0267	1	2497	under
		organelle organization	0.0395	1	2425	under
		adaptation of rhodopsin mediated signaling	0.0485	2	7	over
		suppression by virus of host complement activation	0.0485	2	7	over
		induction by virus of host autophagy	0.0485	2	7	over
1Number of transcripts that show significantly increased abundance that are associated (directly or indirectly) with the Gene Ontology term
2Number of transcripts in the complete dataset that are associated (directly or indirectly) with the Gene Ontology term

## Sheet: Table S8 Arco v Trento
Table S8 Significantly over- and under-represented gene ontology categories among transcripts that showed changes in abundance in Arco compared to Trento
	Gene Ontology	Term	FDR adjusted P-value	Significant1	Reference2	Over/Under
Arco	Cellular Component GO	subrhabdomeral cisterna	0.0192966	2	14	over
	Molecular Function GO	opsin binding	0.000319056	3	7	over
	Biological Process GO	metarhodopsin inactivation	0.000379719	3	10	over
		photoreceptor cell maintenance	0.00555846	3	51	over
		adaptation of rhodopsin mediated signaling	0.00804758	2	7	over
Trento	Cellular Component GO	-	-	-	-
	Molecular Function GO	-	-	-	-
	Biological Process GO	-	-	-	-
1Number of transcripts that show significantly increased abundance that are associated (directly or indirectly) with the Gene Ontology term
2Number of transcripts in the complete dataset that are associated (directly or indirectly) with the Gene Ontology term
